# Supplementary material for: A genome-wide association study identified a novel genetic loci STON1-GTF2A1L/LHCGR/FSHR for bilaterality of neovascular age-related macular degeneration
Source: Sci Rep. 2017 Aug 3;7:7173. doi: 10.1038/s41598-017-07526-9 (PMC5543064; doi:10.1038/s41598-017-07526-9)
Supplement: Supplementary file 1 — Dataset 1 [file 41598_2017_7526_MOESM1_ESM.xls]

## Sheet: Sheet1
A genome-wide association study identified a novel genetic loci STON1-GTF2A1L/LHCGR/FSHR for bilaterality of neovascular age-related macular degeneration
Kyoko Kawashima-Kumagai, Kenji Yamashiro, Munemitsu Yoshikawa, Masahiro Miyake, Gemmy Cheung Chui Ming, Qiao Fan, Jia Yu Koh, Masaaki Saito, Masako Sugahara-Kuroda, Maho Oishi,Yumiko Akagi-Kurashige, Isao Nakata, Hideo Nakanishi, Norimoto Gotoh, Akio Oishi, Hiroshi Tamura, Sotaro Ooto, Akitaka Tsujikawa, Yasuo Kurimoto, Tetsuju Sekiryu, Fumihiko Matsuda, Chiea-Chuen Khor, Ching-Yu Cheng, Tien Yin…
Supplementary Table 1
Gene	SNP	CHR	BETA	P	nominal_P	nominal_OR	MAF	flag	info
CFH	rs542830	1	0.1438	0.6374	0.7369	1.101	0.0315	not_in_gene	343450,KCNT2,,-,nearest5,,,,,
	rs3753394	1	0.001982	0.9837	0.8995	1.012	0.4122	flank	3075,CFH,NM_001014975.1,+,5flk,,,,,///3075,CFH,NM_000186.2,+,5flk,,,,,
	rs17573867	1	0.03572	0.9124	0.8993	0.9618	0.02878	in_gene	3075,CFH,NM_001014975.1,+,intron1,,,,,///3075,CFH,NM_000186.2,+,intron1,,,,,
	rs7524776	1	-0.01877	0.9537	0.626	1.173	0.02182	in_gene	3075,CFH,NM_001014975.1,+,intron1,,,,,///3075,CFH,NM_000186.2,+,intron1,,,,,
	rs34388368	1	-0.1121	0.3247	0.266	0.8812	0.2544	in_gene	3075,CFH,NM_001014975.1,+,intron1,,,,,///3075,CFH,NM_000186.2,+,intron1,,,,,
	rs800292	1	-0.06609	0.5411	0.4129	0.9152	0.291	nonsyn	3075,CFH,NM_001014975.1,+,exon2,GTA,ATA,V,I,62///3075,CFH,NM_000186.2,+,exon2,GTA,ATA,V,I,62
	rs1329424	1	0.0684	0.6589	0.5117	1.103	0.09811	in_gene	3075,CFH,NM_001014975.1,+,intron4,,,,,///3075,CFH,NM_000186.2,+,intron4,,,,,
	rs572515	1	0.05699	0.7143	0.5517	1.094	0.09792	in_gene	3075,CFH,NM_001014975.1,+,intron4,,,,,///3075,CFH,NM_000186.2,+,intron4,,,,,
	rs3766404	1	0.1864	0.4097	0.3981	1.195	0.05452	in_gene	3075,CFH,NM_001014975.1,+,intron6,,,,,///3075,CFH,NM_000186.2,+,intron6,,,,,
	rs1061147	1	0.0684	0.6589	0.5117	1.103	0.09811	syn	3075,CFH,NM_001014975.1,+,exon7,GCA,GCC,A,A,307///3075,CFH,NM_000186.2,+,exon7,GCA,GCC,A,A,307
	rs10801553	1	0.0684	0.6589	0.5117	1.103	0.09811	in_gene	3075,CFH,NM_001014975.1,+,intron7,,,,,///3075,CFH,NM_000186.2,+,intron7,,,,,
	rs12405238	1	0.01028	0.9155	0.9434	1.007	0.4245	in_gene	3075,CFH,NM_001014975.1,+,intron9,,,,,///3075,CFH,NM_000186.2,+,intron9,,,,,
	rs10922096	1	0.104	0.4235	0.3072	1.138	0.1522	in_gene	3075,CFH,NM_001014975.1,+,intron9,,,,,///3075,CFH,NM_000186.2,+,intron9,,,,,
	rs10754199	1	0.0728	0.6547	0.4068	1.141	0.09097	in_gene	3075,CFH,NM_001014975.1,+,3flk,,,,,///3075,CFH,NM_000186.2,+,intron9,,,,,
	rs1410997	1	0.1671	0.239	0.1338	1.224	0.1198	in_gene	3075,CFH,NM_000186.2,+,intron9,,,,,
	rs203685	1	0.06497	0.6752	0.5129	1.103	0.09847	in_gene	3075,CFH,NM_000186.2,+,intron9,,,,,
	rs6677604	1	-0.3002	0.4031	0.3365	0.7184	0.02997	in_gene	3075,CFH,NM_000186.2,+,intron11,,,,,
	rs11801630	1	0.0007403	0.9939	0.9264	0.9913	0.4514	in_gene	3075,CFH,NM_000186.2,+,intron11,,,,,
	rs3753396	1	0.001622	0.9865	0.9341	0.9922	0.4514	syn	3075,CFH,NM_000186.2,+,exon13,CAA,CAG,Q,Q,672
	rs1410996	1	-0.08887	0.3887	0.2196	0.8812	0.3325	in_gene	3075,CFH,NM_000186.2,+,intron14,,,,,
	rs395544	1	0.0684	0.6589	0.5117	1.103	0.09841	in_gene	3075,CFH,NM_000186.2,+,intron15,,,,,
	rs7540032	1	-0.02544	0.8013	0.6107	0.9503	0.3539	in_gene	3075,CFH,NM_000186.2,+,intron15,,,,,
	rs2284664	1	-0.06499	0.5349	0.3454	0.9055	0.3026	in_gene	3075,CFH,NM_000186.2,+,intron15,,,,,
	rs1329428	1	-0.02691	0.7898	0.6045	0.9494	0.353	in_gene	3075,CFH,NM_000186.2,+,intron15,,,,,
	rs70620	1	-0.003199	0.9735	0.8972	0.9879	0.4507	in_gene	3075,CFH,NM_000186.2,+,intron15,,,,,
	rs742855	1	0.01939	0.8401	0.9371	1.007	0.4526	in_gene	3075,CFH,NM_000186.2,+,intron15,,,,,
	rs1065489	1	0.02781	0.7722	0.8099	1.023	0.4563	nonsyn	3075,CFH,NM_000186.2,+,exon18,GAG,GAT,E,D,936
C2/CFB	rs744375	6	-0.05334	0.5749	0.4552	0.9323	0.4727	in_gene	63027,C6orf85,NM_021945.4,-,intron4,,,,,
	rs1887843	6	0.04351	0.6639	0.5964	1.055	0.3251	in_gene	63027,C6orf85,NM_021945.4,-,intron4,,,,,
	rs1475474	6	0.06136	0.5189	0.5112	1.064	0.4893	in_gene	63027,C6orf85,NM_021945.4,-,intron4,,,,,
	rs9503566	6	0.0383	0.6982	0.4757	1.072	0.355	in_gene	63027,C6orf85,NM_021945.4,-,intron4,,,,,
	rs9378365	6	-0.1999	0.1501	0.06613	0.7794	0.1559	in_gene	63027,C6orf85,NM_021945.4,-,intron4,,,,,
	rs981946	6	0.001258	0.99	0.7342	1.035	0.3202	in_gene	63027,C6orf85,NM_021945.4,-,intron4,,,,,
	rs6919934	6	0.03545	0.7206	0.4943	1.069	0.3535	in_gene	63027,C6orf85,NM_021945.4,-,intron4,,,,,
	rs3734217	6	0.2761	0.0308	0.03045	1.306	0.1709	in_gene	63027,C6orf85,NM_021945.4,-,intron4,,,,,
	rs9503572	6	-0.1707	0.2163	0.1069	0.8047	0.1547	in_gene	63027,C6orf85,NM_021945.4,-,intron4,,,,,
	rs11963725	6	0.3131	0.01242	0.0145	1.344	0.1749	in_gene	63027,C6orf85,NM_021945.4,-,intron4,,,,,
	rs9405636	6	-0.1308	0.342	0.2047	0.8443	0.1557	in_gene	63027,C6orf85,NM_021945.4,-,intron4,,,,,
	rs17249131	6	-0.3649	0.06725	0.05626	0.6934	0.07531	in_gene	63027,C6orf85,NM_021945.4,-,intron4,,,,,
	rs3813479	6	-0.1904	0.1286	0.2314	0.8633	0.1881	in_gene	63027,C6orf85,NM_021945.4,-,intron4,,,,,
	rs3813477	6	0.01596	0.8657	0.8101	1.023	0.485	in_gene	63027,C6orf85,NM_021945.4,-,intron4,,,,,
	rs6923610	6	-0.05738	0.5438	0.5115	0.9403	0.4746	in_gene	63027,C6orf85,NM_021945.4,-,intron4,,,,,
	rs9392489	6	-0.02082	0.8283	0.7556	0.9711	0.4352	in_gene	63027,C6orf85,NM_021945.4,-,intron4,,,,,
	rs6936313	6	-0.02984	0.819	0.6134	0.9369	0.1633	in_gene	63027,C6orf85,NM_021945.4,-,intron4,,,,,
	rs6596966	6	-0.1835	0.3001	0.2536	0.8204	0.08588	in_gene	63027,C6orf85,NM_021945.4,-,intron4,,,,,
	rs4959824	6	-0.1821	0.304	0.2695	0.8256	0.08563	in_gene	63027,C6orf85,NM_021945.4,-,intron4,,,,,
	rs2277076	6	0.05773	0.5537	0.3726	1.088	0.4123	in_gene	63027,C6orf85,NM_021945.4,-,intron4,,,,,
	rs10498662	6	-0.1491	0.1302	0.1284	0.8644	0.4049	in_gene	63027,C6orf85,NM_021945.4,-,intron3,,,,,
	rs1410661	6	0.1533	0.2386	0.4351	1.1	0.1748	in_gene	63027,C6orf85,NM_021945.4,-,intron3,,,,,
	rs4959825	6	0.1543	0.1142	0.09004	1.173	0.4092	in_gene	63027,C6orf85,NM_021945.4,-,intron3,,,,,
	rs204995	6	0.03113	0.7528	0.4475	1.076	0.3683	in_gene	63027,C6orf85,NM_021945.4,-,intron3,,,,,
	rs6923735	6	-0.07588	0.4269	0.3161	0.9104	0.4704	in_gene	63027,C6orf85,NM_021945.4,-,intron2,,,,,
	rs13204048	6	-0.02134	0.8239	0.6771	0.9617	0.4529	in_gene	63027,C6orf85,NM_021945.4,-,intron2,,,,,
	rs17309827	6	-0.01833	0.8489	0.6968	0.9641	0.4523	in_gene	63027,C6orf85,NM_021945.4,-,intron1,,,,,
	rs4959832	6	-0.02055	0.831	0.6788	0.9619	0.4526	in_gene	63027,C6orf85,NM_021945.4,-,intron1,,,,,
	rs4959835	6	0.02879	0.7752	0.9699	1.004	0.3526	in_gene	63027,C6orf85,NM_021945.4,-,intron1,,,,,
	rs12197689	6	0.02016	0.8381	0.9576	0.9949	0.3913	in_gene	63027,C6orf85,NM_021945.4,-,intron1,,,,,
	rs9328172	6	-0.0252	0.7958	0.6912	0.9628	0.4031	in_gene	63027,C6orf85,NM_021945.4,-,intron1,,,,,
	rs6921583	6	-0.03004	0.7571	0.6517	0.9579	0.4037	in_gene	63027,C6orf85,NM_021945.4,-,intron1,,,,,
	rs729131	6	0.05304	0.6146	0.676	1.044	0.3038	in_gene	63027,C6orf85,NM_021945.4,-,intron1,,,,,
	rs9503598	6	0.01112	0.9089	0.9547	0.9946	0.4101	not_in_gene	63027,C6orf85,,-,nearest5,,,,,
	rs9502008	6	0.05762	0.5886	0.696	1.041	0.2979	not_in_gene	63027,C6orf85,,-,nearest5,,,,,
	rs9378798	6	0.03354	0.7474	0.8915	1.014	0.3097	not_in_gene	643327,LOC643327,,+,nearest3,,,,,
	rs9392497	6	0.1175	0.5495	0.5119	1.136	0.06116	not_in_gene	643327,LOC643327,,+,nearest3,,,,,
	rs11242859	6	0.007316	0.9398	0.8623	0.9838	0.4306	not_in_gene	643327,LOC643327,,+,nearest3,,,,,
	rs11242860	6	0.02193	0.8212	0.9983	1	0.4263	not_in_gene	643327,LOC643327,,+,nearest5,,,,,
	rs7775474	6	0.01787	0.8537	0.9768	0.9973	0.4267	not_in_gene	643327,LOC643327,,+,nearest5,,,,,
	rs7772129	6	0.002372	0.9902	0.806	0.9544	0.06544	not_in_gene	643327,LOC643327,,+,nearest5,,,,,
	rs9328178	6	0.05219	0.6002	0.8068	1.024	0.3814	not_in_gene	643327,LOC643327,,+,nearest5,,,,,
C3	rs1862508	19	0.1888	0.1561	0.09944	1.241	0.1376	not_in_gene	8740,TNFSF14,,-,nearest3,,,,,
	rs12462065	19	0.1176	0.5913	0.7794	1.062	0.05043	not_in_gene	8740,TNFSF14,,-,nearest3,,,,,
	rs12461982	19	-0.007319	0.976	0.6049	0.8864	0.04462	not_in_gene	8740,TNFSF14,,-,nearest3,,,,,
	rs12979435	19	0.0812	0.3964	0.4888	1.068	0.4557	not_in_gene	8740,TNFSF14,,-,nearest3,,,,,
	rs447135	19	0.09029	0.5683	0.2371	1.201	0.09113	not_in_gene	8740,TNFSF14,,-,nearest3,,,,,
	rs392751	19	0.07107	0.4631	0.4749	1.07	0.4101	not_in_gene	8740,TNFSF14,,-,nearest3,,,,,
	rs392720	19	-0.07198	0.4577	0.2829	0.9027	0.4169	not_in_gene	8740,TNFSF14,,-,nearest3,,,,,
	rs344570	19	-0.3181	0.1156	0.128	0.7396	0.07003	not_in_gene	8740,TNFSF14,,-,nearest3,,,,,
	rs344569	19	0.013	0.893	0.8508	0.9823	0.4257	not_in_gene	8740,TNFSF14,,-,nearest3,,,,,
	rs12609318	19	-0.07986	0.4034	0.3854	0.9219	0.4663	flank	8740,TNFSF14,NM_003807.2,-,3flk,,,,,///8740,TNFSF14,NM_172014.1,-,3flk,,,,,
	rs344561	19	0.09096	0.358	0.4277	1.08	0.3939	flank	8740,TNFSF14,NM_003807.2,-,3flk,,,,,///8740,TNFSF14,NM_172014.1,-,3flk,,,,,
	rs344560	19	-0.2751	0.1968	0.2012	0.7641	0.06112	nonsyn	8740,TNFSF14,NM_003807.2,-,exon5,AAG,GAG,K,E,214///8740,TNFSF14,NM_172014.1,-,exon5,AAG,GAG,K,E,178
	rs1077667	19	0.05564	0.571	0.7461	1.032	0.383	in_gene	8740,TNFSF14,NM_003807.2,-,intron2,,,,,///8740,TNFSF14,NM_172014.1,-,intron2,,,,,
	rs3760746	19	-0.03032	0.7455	0.9034	0.9887	0.478	in_gene	8740,TNFSF14,NM_003807.2,-,5UTR,,,,,///8740,TNFSF14,NM_172014.1,-,5UTR,,,,,
	rs11878563	19	-0.03205	0.7314	0.8829	0.9863	0.4783	flank	8740,TNFSF14,NM_003807.2,-,5flk,,,,,///8740,TNFSF14,NM_172014.1,-,5flk,,,,,
	rs8106574	19	0.005948	0.9507	0.8944	0.9876	0.4456	flank	8740,TNFSF14,NM_003807.2,-,5flk,,,,,///8740,TNFSF14,NM_172014.1,-,5flk,,,,,
	rs379527	19	0.06208	0.5145	0.5526	1.058	0.4126	not_in_gene	718,C3,,-,nearest3,,,,,
	rs11569562	19	-0.08823	0.3411	0.3643	0.9187	0.496	in_gene	718,C3,NM_000064.1,-,intron38,,,,,
	rs344555	19	0.08339	0.391	0.4885	1.069	0.3751	in_gene	718,C3,NM_000064.1,-,intron37,,,,,
	rs7951	19	0.03013	0.8603	0.6554	1.079	0.08435	syn	718,C3,NM_000064.1,-,exon35,GCC,GCT,A,A,1437
	rs1389623	19	0.02037	0.9047	0.6582	1.078	0.08456	in_gene	718,C3,NM_000064.1,-,intron33,,,,,
	rs7257062	19	0.157	0.1699	0.2109	1.147	0.2278	in_gene	718,C3,NM_000064.1,-,intron29,,,,,
	rs344542	19	-0.127	0.5017	0.646	0.9194	0.07518	in_gene	718,C3,NM_000064.1,-,intron27,,,,,
	rs344541	19	-0.127	0.5017	0.646	0.9194	0.07518	in_gene	718,C3,NM_000064.1,-,intron27,,,,,
	rs11569523	19	0.1954	0.09388	0.1446	1.178	0.209	in_gene	718,C3,NM_000064.1,-,intron27,,,,,
	rs3745567	19	-0.03656	0.8501	0.9758	1.006	0.06968	in_gene	718,C3,NM_000064.1,-,intron26,,,,,
	rs2287845	19	-0.03039	0.8459	0.8613	0.9742	0.111	in_gene	718,C3,NM_000064.1,-,intron22,,,,,
	rs423490	19	-0.06588	0.7616	0.6871	0.9203	0.05348	syn	718,C3,NM_000064.1,-,exon21,GCT,GCC,A,A,915
	rs366510	19	-0.02636	0.8661	0.8946	0.9804	0.1107	in_gene	718,C3,NM_000064.1,-,intron19,,,,,
	rs428453	19	-0.02748	0.8606	0.8724	0.9763	0.1111	syn	718,C3,NM_000064.1,-,exon19,GTG,GTC,V,V,807
	rs11672613	19	0.09715	0.309	0.2423	1.116	0.4344	in_gene	718,C3,NM_000064.1,-,intron17,,,,,
	rs11569429	19	0.1681	0.2092	0.2227	1.171	0.147	in_gene	718,C3,NM_000064.1,-,intron14,,,,,
	rs4807895	19	-0.123	0.2039	0.1535	0.8749	0.4933	in_gene	718,C3,NM_000064.1,-,intron11,,,,,
	rs2250656	19	0.1411	0.2102	0.1616	1.166	0.228	in_gene	718,C3,NM_000064.1,-,intron2,,,,,
	rs339392	19	-0.1885	0.07738	0.03035	0.8007	0.3201	not_in_gene	718,C3,,-,nearest5,,,,,
	rs339400	19	-0.109	0.5832	0.7427	0.939	0.0685	in_gene	56927,GPR108,XM_290854.4,-,coding area not defined,,,,,///56927,GPR108,XM_933927.1,-,coding area not defined,,,,,///56927,GPR108,XM_933933.1,-,coding area not defined,,,,,///56927,GPR108,XM_933932.1,-,5flk,,,,,///56927,GPR108,XM_933913.1,-,coding area not defined,,,,,///56927,GPR108,XM_933916.1,-,5flk,,,,,///56927,GPR108,XM_933929.1,-,coding area not defined,,,,,
	rs340140	19	0.1218	0.5927	0.5252	1.151	0.04862	flank	9322,TRIP10,NM_004240.2,+,5flk,,,,,
	rs339408	19	0.07838	0.5234	0.3616	1.116	0.1828	in_gene	9322,TRIP10,NM_004240.2,+,intron3,,,,,
	rs339404	19	0.02201	0.8453	0.7048	1.043	0.22	in_gene	9322,TRIP10,NM_004240.2,+,intron9,,,,,
	rs184628	19	-0.1879	0.08861	0.105	0.8418	0.2709	in_gene	9322,TRIP10,NM_004240.2,+,intron10,,,,,
	rs1049232	19	0.2327	0.04688	0.1206	1.189	0.2167	in_gene	9322,TRIP10,NM_004240.2,+,3UTR,,,,,///10045,SH2D3A,NM_005490.1,-,3flk,,,,,
	rs1054060	19	0.2342	0.04549	0.1206	1.189	0.2161	in_gene	9322,TRIP10,NM_004240.2,+,3flk,,,,,///10045,SH2D3A,NM_005490.1,-,3UTR,,,,,
	rs2305806	19	0.1557	0.1534	0.2903	1.115	0.2928	syn	10045,SH2D3A,NM_005490.1,-,exon5,ACA,ACG,T,T,272
	rs12608960	19	-0.1254	0.5302	0.4776	0.8751	0.07248	nonsyn	10045,SH2D3A,NM_005490.1,-,exon5,GAT,GGT,D,G,223
	rs7258236	19	-0.1164	0.5564	0.5023	0.8827	0.07396	nonsyn	10045,SH2D3A,NM_005490.1,-,exon3,AAT,GAT,N,D,32
	rs2305805	19	-0.1422	0.4806	0.4358	0.8627	0.07332	syn	10045,SH2D3A,NM_005490.1,-,exon2,CCT,CCC,P,P,14
APOE	rs3852856	19	0.02484	0.8439	0.8877	0.9826	0.1735	in_gene	5819,PVRL2,NM_002856.1,+,intron1,,,,,
	rs519825	19	0.08667	0.6257	0.8075	1.043	0.07987	in_gene	5819,PVRL2,NM_002856.1,+,intron1,,,,,
	rs12610605	19	-0.09469	0.3248	0.2501	0.8976	0.4602	in_gene	5819,PVRL2,NM_002856.1,+,intron2,,,,,
	rs4803766	19	-0.1196	0.2274	0.2241	0.8893	0.3875	in_gene	5819,PVRL2,NM_002856.1,+,intron2,,,,,
	rs8104483	19	0.07718	0.5404	0.7763	1.037	0.1624	in_gene	5819,PVRL2,NM_002856.1,+,intron2,,,,,
	rs11879589	19	-0.1365	0.7	0.6625	0.8575	0.01895	in_gene	5819,PVRL2,NM_002856.1,+,intron2,,,,,
	rs395908	19	-0.1898	0.1149	0.1568	0.8469	0.2124	in_gene	5819,PVRL2,NM_002856.1,+,intron2,,,,,
	rs2075642	19	0.09149	0.4861	0.7188	1.048	0.1499	in_gene	5819,PVRL2,NM_002856.1,+,intron4,,,,,
	rs387976	19	0.1119	0.3249	0.4927	1.08	0.2248	in_gene	5819,PVRL2,NM_002856.1,+,intron5,,,,,
	rs11667640	19	-0.1372	0.6986	0.6599	0.8564	0.01896	in_gene	5819,PVRL2,NM_002856.1,+,intron5,,,,,
	rs3729640	19	0.0867	0.4853	0.5881	1.069	0.1687	in_gene	5819,PVRL2,NM_002856.1,+,3UTR,,,,,
	rs6859	19	-0.1046	0.3123	0.3567	0.912	0.3323	in_gene	5819,PVRL2,NM_002856.1,+,3UTR,,,,,
	rs157580	19	-0.09289	0.3501	0.2626	0.9005	0.4911	in_gene	10452,TOMM40,NM_006114.1,+,intron2,,,,,
	rs2075650	19	-0.19	0.1763	0.1925	0.8346	0.1369	in_gene	10452,TOMM40,NM_006114.1,+,intron2,,,,,
	rs157582	19	-0.2006	0.08157	0.07076	0.8129	0.2257	in_gene	10452,TOMM40,NM_006114.1,+,intron4,,,,,
	rs8106922	19	-0.004038	0.9715	0.7941	0.9715	0.2369	in_gene	10452,TOMM40,NM_006114.1,+,intron6,,,,,
	rs1160985	19	-0.03641	0.7345	0.5514	0.9401	0.2949	in_gene	10452,TOMM40,NM_006114.1,+,intron6,,,,,
	rs394819	19	-0.1561	0.6308	0.5627	0.8294	0.02416	in_gene	10452,TOMM40,NM_006114.1,+,intron9,,,,,
	rs405509	19	-0.01905	0.8567	0.7505	0.968	0.3025	flank	348,APOE,NM_000041.2,+,5flk,,,,,
	rs769449	19	-0.1133	0.6158	0.4513	0.8495	0.05467	in_gene	348,APOE,NM_000041.2,+,intron2,,,,,
	rs439401	19	-0.0273	0.7863	0.5095	0.938	0.3783	not_in_gene	348,APOE,,+,nearest5,,,,,
	rs445925	19	-0.06557	0.7233	0.7145	0.9351	0.07095	not_in_gene	341,APOC1,,+,nearest3,,,,,
	rs584007	19	-0.04134	0.6828	0.4428	0.9276	0.3789	not_in_gene	341,APOC1,,+,nearest3,,,,,
	rs41377151	19	-0.02419	0.8924	0.6329	0.9215	0.08634	flank	341,APOC1,NM_001645.3,+,3flk,,,,,
	rs5157	19	0.09834	0.3303	0.3454	1.099	0.3131	in_gene	346,APOC4,NM_001646.1,+,intron1,,,,,
	rs1132899	19	0.09491	0.3497	0.3628	1.096	0.3114	nonsyn	346,APOC4,NM_001646.1,+,exon2,CTG,CCG,L,P,36
	rs5167	19	-0.000537	0.9955	0.8935	0.9876	0.489	nonsyn	344,APOC2,NM_000483.3,+,5flk,,,,,///346,APOC4,NM_001646.1,+,exon3,CTC,CGC,L,R,96
	rs2288911	19	0.09488	0.3398	0.351	1.097	0.3403	in_gene	344,APOC2,NM_000483.3,+,5UTR,,,,,///346,APOC4,NM_001646.1,+,3flk,,,,,
	rs10413089	19	-0.05296	0.7863	0.9379	0.9852	0.0612	not_in_gene	344,APOC2,,+,nearest5,,,,,
	rs3760627	19	0.01831	0.8494	0.8734	1.015	0.4979	not_in_gene	1209,CLPTM1,,+,nearest3,,,,,
CETP	rs711749	16	0.06801	0.5055	0.8856	1.014	0.3557	in_gene	6559,SLC12A3,NM_000339.1,+,intron25,,,,,
	rs711746	16	0.05406	0.5954	0.9588	1.005	0.3603	in_gene	6559,SLC12A3,NM_000339.1,+,intron25,,,,,
	rs37030	16	0.0719	0.4815	0.8481	1.019	0.3547	flank	6559,SLC12A3,NM_000339.1,+,3flk,,,,,
	rs3812963	16	-0.2577	0.02856	0.02854	0.7804	0.2362	not_in_gene	6559,SLC12A3,,+,nearest5,,,,,
	rs28168	16	0.064	0.5315	0.8945	1.013	0.3559	not_in_gene	6559,SLC12A3,,+,nearest5,,,,,
	rs863706	16	0.03397	0.7896	0.7602	0.9635	0.1828	not_in_gene	9709,HERPUD1,,+,nearest3,,,,,
	rs3764263	16	0.02168	0.835	0.6928	0.9617	0.3446	flank	9709,HERPUD1,NM_014685.2,+,5flk,,,,,///9709,HERPUD1,NM_001010990.1,+,5flk,,,,,///9709,HERPUD1,NM_001010989.1,+,5flk,,,,,
	rs7204290	16	-0.0008881	0.9947	0.8458	0.9754	0.1641	in_gene	9709,HERPUD1,NM_014685.2,+,intron1,,,,,///9709,HERPUD1,NM_001010990.1,+,intron1,,,,,///9709,HERPUD1,NM_001010989.1,+,intron1,,,,,
	rs2217332	16	-0.02117	0.9087	0.6733	0.9278	0.0761	nonsyn	9709,HERPUD1,NM_014685.2,+,exon2,CGT,CAT,R,H,50///9709,HERPUD1,NM_001010990.1,+,exon2,CGT,CAT,R,H,50///9709,HERPUD1,NM_001010989.1,+,exon2,CGT,CAT,R,H,50
	rs2133783	16	0.1538	0.2035	0.5588	1.069	0.2063	in_gene	9709,HERPUD1,NM_014685.2,+,intron5,,,,,///9709,HERPUD1,NM_001010990.1,+,intron4,,,,,///9709,HERPUD1,NM_001010989.1,+,intron5,,,,,
	rs247609	16	0.09383	0.4555	0.8917	1.017	0.184	in_gene	9709,HERPUD1,NM_014685.2,+,intron5,,,,,///9709,HERPUD1,NM_001010990.1,+,intron4,,,,,///9709,HERPUD1,NM_001010989.1,+,intron5,,,,,
	rs9497	16	0.4502	0.1485	0.2388	1.419	0.02262	in_gene	9709,HERPUD1,NM_014685.2,+,3UTR,,,,,///9709,HERPUD1,NM_001010990.1,+,3UTR,,,,,///9709,HERPUD1,NM_001010989.1,+,3UTR,,,,,
	rs2518054	16	-0.1367	0.2268	0.2575	0.8836	0.2476	flank	9709,HERPUD1,NM_014685.2,+,3flk,,,,,///9709,HERPUD1,NM_001010990.1,+,3flk,,,,,///9709,HERPUD1,NM_001010989.1,+,3flk,,,,,
	rs247615	16	-0.2103	0.245	0.2042	0.8013	0.08537	not_in_gene	9709,HERPUD1,,+,nearest5,,,,,
	rs183130	16	0.1184	0.2853	0.2529	1.133	0.2204	not_in_gene	1071,CETP,,+,nearest3,,,,,
	rs6499863	16	0.08296	0.6215	0.6709	1.071	0.08985	not_in_gene	1071,CETP,,+,nearest3,,,,,
	rs3764261	16	0.1159	0.297	0.2591	1.131	0.2205	not_in_gene	1071,CETP,,+,nearest3,,,,,
	rs4783961	16	0.06873	0.5076	0.5186	1.068	0.29	flank	1071,CETP,NM_000078.1,+,5flk,,,,,
	rs1800775	16	0.02502	0.7957	0.5679	1.055	0.4307	flank	1071,CETP,NM_000078.1,+,5flk,,,,,
	rs12597002	16	0.046	0.6378	0.3408	1.095	0.4031	in_gene	1071,CETP,NM_000078.1,+,intron2,,,,,
	rs891142	16	-0.2391	0.5807	0.8849	0.9413	0.01345	in_gene	1071,CETP,NM_000078.1,+,intron5,,,,,
	rs7205804	16	0.0991	0.3183	0.2415	1.121	0.3331	in_gene	1071,CETP,NM_000078.1,+,intron5,,,,,
	rs12708974	16	0.06561	0.6751	0.6063	1.082	0.1035	in_gene	1071,CETP,NM_000078.1,+,intron7,,,,,
	rs12597250	16	-0.09186	0.5126	0.4311	0.8948	0.132	in_gene	1071,CETP,NM_000078.1,+,intron7,,,,,
	rs289714	16	-0.0782	0.5141	0.3111	0.8865	0.2035	in_gene	1071,CETP,NM_000078.1,+,intron9,,,,,
	rs12691052	16	-0.02864	0.845	0.7582	0.9564	0.1229	in_gene	1071,CETP,NM_000078.1,+,intron9,,,,,
	rs289717	16	0.02105	0.8239	0.6422	1.045	0.4278	in_gene	1071,CETP,NM_000078.1,+,intron10,,,,,
	rs4784744	16	-0.02384	0.8006	0.6771	0.9617	0.4517	in_gene	1071,CETP,NM_000078.1,+,intron10,,,,,
	rs12708980	16	-0.141	0.5213	0.406	0.8355	0.05596	in_gene	1071,CETP,NM_000078.1,+,intron11,,,,,
	rs5882	16	-0.003684	0.9692	0.8931	1.013	0.4774	nonsyn	1071,CETP,NM_000078.1,+,exon14,GTC,ATC,V,I,422
	rs2303790	16	-0.1683	0.4543	0.8015	0.9463	0.0422	nonsyn	1071,CETP,NM_000078.1,+,exon15,GAC,GGC,D,G,459
	rs1801706	16	0.1378	0.3705	0.3626	1.148	0.1015	in_gene	1071,CETP,NM_000078.1,+,3UTR,,,,,
	rs289747	16	-0.03297	0.8049	0.8089	0.9703	0.1685	not_in_gene	1071,CETP,,+,nearest5,,,,,
	rs1566439	16	0.08037	0.4287	0.4163	1.08	0.4165	not_in_gene	1071,CETP,,+,nearest5,,,,,
	rs289748	16	-0.008421	0.9491	0.9294	0.9892	0.1729	not_in_gene	1071,CETP,,+,nearest5,,,,,
	rs8058353	16	-0.0683	0.623	0.5647	0.924	0.1363	not_in_gene	1071,CETP,,+,nearest5,,,,,
	rs289735	16	-0.01985	0.8585	0.7555	0.9671	0.2561	not_in_gene	1071,CETP,,+,nearest5,,,,,
	rs289737	16	0.1047	0.299	0.2617	1.115	0.3546	not_in_gene	1071,CETP,,+,nearest5,,,,,
	rs17310296	16	0.4805	0.002504	0.001982	1.604	0.09227	not_in_gene	1071,CETP,,+,nearest5,,,,,
	rs7198642	16	-0.004968	0.969	0.849	0.9765	0.1702	not_in_gene	1071,CETP,,+,nearest5,,,,,
	rs291042	16	-0.02768	0.7971	0.8967	0.9866	0.274	not_in_gene	1071,CETP,,+,nearest5,,,,,
	rs1875236	16	-0.04645	0.6668	0.7381	0.9656	0.2702	not_in_gene	1071,CETP,,+,nearest5,,,,,
	rs1991515	16	0.06294	0.5248	0.4983	1.068	0.3716	not_in_gene	1071,CETP,,+,nearest5,,,,,
	rs821466	16	0.02953	0.7959	0.9887	0.9984	0.2697	not_in_gene	1071,CETP,,+,nearest5,,,,,
	rs17369768	16	-0.1793	0.09349	0.1102	0.8486	0.308	not_in_gene	84166,NOD27,,+,nearest3,,,,,
	rs289707	16	0.1581	0.1003	0.08027	1.181	0.3969	not_in_gene	84166,NOD27,,+,nearest3,,,,,
	rs1651663	16	-0.08911	0.5469	0.5678	0.9226	0.1341	not_in_gene	84166,NOD27,,+,nearest3,,,,,
	rs12928552	16	0.3653	0.08269	0.1353	1.36	0.04462	not_in_gene	84166,NOD27,,+,nearest3,,,,,
	rs17370142	16	0.4421	0.1176	0.1325	1.505	0.02567	not_in_gene	84166,NOD27,,+,nearest3,,,,,
	rs11642606	16	0.1304	0.1835	0.3085	1.102	0.3918	not_in_gene	84166,NOD27,,+,nearest3,,,,,
	rs7185561	16	-0.0477	0.8711	0.9617	0.9862	0.02479	not_in_gene	84166,NOD27,,+,nearest3,,,,,
	rs12373120	16	-0.03881	0.7873	0.899	0.9821	0.1187	in_gene	84166,NOD27,NM_032206.2,+,intron1,,,,,
	rs891140	16	0.09133	0.4004	0.6051	1.056	0.2761	in_gene	84166,NOD27,NM_032206.2,+,intron1,,,,,
	rs1651667	16	0.1528	0.1242	0.2199	1.127	0.3557	in_gene	84166,NOD27,NM_032206.2,+,intron2,,,,,
	rs821470	16	0.09994	0.3774	0.3052	1.125	0.1983	in_gene	84166,NOD27,NM_032206.2,+,intron3,,,,,
	rs16965220	16	-0.02573	0.82	0.8578	0.9806	0.2394	in_gene	84166,NOD27,NM_032206.2,+,intron8,,,,,
	rs289754	16	0.2076	0.1244	0.1305	1.22	0.1391	in_gene	84166,NOD27,NM_032206.2,+,intron9,,,,,
VEGFA	rs4714694	6	0.3461	0.1118	0.2267	1.284	0.04798	not_in_gene	55168,MRPS18A,,-,nearest5,,,,,
	rs866730	6	-0.1838	0.06716	0.1176	0.8616	0.4323	not_in_gene	55168,MRPS18A,,-,nearest5,,,,,
	rs9472114	6	0.03316	0.7365	0.8294	1.021	0.4327	not_in_gene	55168,MRPS18A,,-,nearest5,,,,,
	rs735775	6	0.1108	0.3741	0.3497	1.122	0.1763	not_in_gene	7422,VEGF,,+,nearest3,,,,,
	rs945128	6	-0.08661	0.3817	0.5011	0.9368	0.3676	not_in_gene	7422,VEGF,,+,nearest3,,,,,
	rs7741669	6	0.1007	0.4705	0.3249	1.144	0.1342	not_in_gene	7422,VEGF,,+,nearest3,,,,,
	rs4714695	6	-0.0799	0.4233	0.582	0.9479	0.3599	not_in_gene	7422,VEGF,,+,nearest3,,,,,
	rs1535507	6	-0.08137	0.4267	0.5612	0.9437	0.3271	not_in_gene	7422,VEGF,,+,nearest3,,,,,
	rs9357421	6	-0.01388	0.9044	0.931	0.9904	0.2338	not_in_gene	7422,VEGF,,+,nearest3,,,,,
	rs7749629	6	0.09371	0.3331	0.4532	1.074	0.4061	not_in_gene	7422,VEGF,,+,nearest3,,,,,
	rs945131	6	0.003506	0.9767	0.8639	0.9807	0.2119	not_in_gene	7422,VEGF,,+,nearest3,,,,,
	rs2396053	6	0.02036	0.8524	0.9461	0.9929	0.257	not_in_gene	7422,VEGF,,+,nearest3,,,,,
	rs9394963	6	0.007812	0.9496	0.8732	0.9816	0.1987	not_in_gene	7422,VEGF,,+,nearest3,,,,,
	rs4714696	6	0.02077	0.8429	0.8611	1.018	0.3194	not_in_gene	7422,VEGF,,+,nearest3,,,,,
	rs833052	6	-0.1252	0.2188	0.2879	0.9013	0.3578	not_in_gene	7422,VEGF,,+,nearest3,,,,,
	rs866236	6	-0.01499	0.8785	0.749	0.9705	0.4859	not_in_gene	7422,VEGF,,+,nearest3,,,,,
	rs699946	6	0.04685	0.6381	0.652	1.043	0.4425	not_in_gene	7422,VEGF,,+,nearest3,,,,,
	rs25648	6	-0.03719	0.7864	0.7519	0.9587	0.1458	syn	7422,VEGF,NM_003376.4,+,exon1,TCC,TCT,S,S,178///7422,VEGF,NM_001025366.1,+,exon1,TCC,TCT,S,S,178///7422,VEGF,NM_001025370.1,+,exon1,TCC,TCT,S,S,178///7422,VEGF,NM_001025369.1,+,exon1,TCC,TCT,S,S,178///7422,VEGF,NM_001025368.1,+,exon1,TCC,TCT,S,S,178///7422,VEGF,NM_001033756.1,+,exon1,TCC,TCT,S,S,178///7422,VEGF,NM_001025367.1,+,exon1,TCC,TCT,S,S,178
	rs833068	6	0.07172	0.4665	0.3908	1.084	0.4547	in_gene	7422,VEGF,NM_003376.4,+,intron2,,,,,///7422,VEGF,NM_001025366.1,+,intron2,,,,,///7422,VEGF,NM_001025370.1,+,intron2,,,,,///7422,VEGF,NM_001025369.1,+,intron2,,,,,///7422,VEGF,NM_001025368.1,+,intron2,,,,,///7422,VEGF,NM_001033756.1,+,intron2,,,,,///7422,VEGF,NM_001025367.1,+,intron2,,,,,
	rs833069	6	0.07718	0.4328	0.3592	1.09	0.4541	in_gene	7422,VEGF,NM_003376.4,+,intron2,,,,,///7422,VEGF,NM_001025366.1,+,intron2,,,,,///7422,VEGF,NM_001025370.1,+,intron2,,,,,///7422,VEGF,NM_001025369.1,+,intron2,,,,,///7422,VEGF,NM_001025368.1,+,intron2,,,,,///7422,VEGF,NM_001033756.1,+,intron2,,,,,///7422,VEGF,NM_001025367.1,+,intron2,,,,,
	rs833070	6	-0.0709	0.5143	0.3271	0.9014	0.2748	in_gene	7422,VEGF,NM_003376.4,+,intron2,,,,,///7422,VEGF,NM_001025366.1,+,intron2,,,,,///7422,VEGF,NM_001025370.1,+,intron2,,,,,///7422,VEGF,NM_001025369.1,+,intron2,,,,,///7422,VEGF,NM_001025368.1,+,intron2,,,,,///7422,VEGF,NM_001033756.1,+,intron2,,,,,///7422,VEGF,NM_001025367.1,+,intron2,,,,,
	rs3024994	6	0.1296	0.742	0.9987	0.9994	0.01621	in_gene	7422,VEGF,NM_003376.4,+,intron2,,,,,///7422,VEGF,NM_001025366.1,+,intron2,,,,,///7422,VEGF,NM_001025370.1,+,intron2,,,,,///7422,VEGF,NM_001025369.1,+,intron2,,,,,///7422,VEGF,NM_001025368.1,+,intron2,,,,,///7422,VEGF,NM_001033756.1,+,intron2,,,,,///7422,VEGF,NM_001025367.1,+,intron2,,,,,
	rs2146323	6	-0.08401	0.4409	0.2848	0.8931	0.2804	in_gene	7422,VEGF,NM_003376.4,+,intron2,,,,,///7422,VEGF,NM_001025366.1,+,intron2,,,,,///7422,VEGF,NM_001025370.1,+,intron2,,,,,///7422,VEGF,NM_001025369.1,+,intron2,,,,,///7422,VEGF,NM_001025368.1,+,intron2,,,,,///7422,VEGF,NM_001033756.1,+,intron2,,,,,///7422,VEGF,NM_001025367.1,+,intron2,,,,,
	rs3025010	6	-0.08225	0.4385	0.2711	0.8926	0.301	in_gene	7422,VEGF,NM_003376.4,+,intron5,,,,,///7422,VEGF,NM_001025366.1,+,intron5,,,,,///7422,VEGF,NM_001025370.1,+,intron5,,,,,///7422,VEGF,NM_001025369.1,+,intron5,,,,,///7422,VEGF,NM_001025368.1,+,intron5,,,,,///7422,VEGF,NM_001033756.1,+,intron5,,,,,///7422,VEGF,NM_001025367.1,+,intron5,,,,,
	rs3025035	6	0.0264	0.8078	0.6818	1.044	0.2674	in_gene	7422,VEGF,NM_003376.4,+,intron7,,,,,///7422,VEGF,NM_001025366.1,+,intron7,,,,,///7422,VEGF,NM_001025370.1,+,intron5,,,,,///7422,VEGF,NM_001025369.1,+,intron6,,,,,///7422,VEGF,NM_001025368.1,+,intron6,,,,,///7422,VEGF,NM_001033756.1,+,intron6,,,,,///7422,VEGF,NM_001025367.1,+,intron7,,,,,
	rs3025039	6	-0.0716	0.5747	0.4069	0.9025	0.1843	in_gene	7422,VEGF,NM_003376.4,+,3UTR,,,,,///7422,VEGF,NM_001025366.1,+,3UTR,,,,,///7422,VEGF,NM_001025370.1,+,3UTR,,,,,///7422,VEGF,NM_001025369.1,+,3UTR,,,,,///7422,VEGF,NM_001025368.1,+,3UTR,,,,,///7422,VEGF,NM_001033756.1,+,3UTR,,,,,///7422,VEGF,NM_001025367.1,+,3UTR,,,,,
	rs10434	6	0.04857	0.7291	0.6359	1.069	0.1264	in_gene	7422,VEGF,NM_003376.4,+,3UTR,,,,,///7422,VEGF,NM_001025366.1,+,3UTR,,,,,///7422,VEGF,NM_001025370.1,+,3UTR,,,,,///7422,VEGF,NM_001025369.1,+,3UTR,,,,,///7422,VEGF,NM_001025368.1,+,3UTR,,,,,///7422,VEGF,NM_001033756.1,+,3UTR,,,,,///7422,VEGF,NM_001025367.1,+,3UTR,,,,,
	rs3025053	6	0.3339	0.1321	0.1227	1.393	0.04481	in_gene	7422,VEGF,NM_003376.4,+,3UTR,,,,,///7422,VEGF,NM_001025366.1,+,3UTR,,,,,///7422,VEGF,NM_001025370.1,+,3UTR,,,,,///7422,VEGF,NM_001025369.1,+,3UTR,,,,,///7422,VEGF,NM_001025368.1,+,3UTR,,,,,///7422,VEGF,NM_001033756.1,+,3UTR,,,,,///7422,VEGF,NM_001025367.1,+,3UTR,,,,,
	rs6900017	6	-0.1032	0.3544	0.2752	0.8855	0.2341	not_in_gene	7422,VEGF,,+,nearest5,,,,,
	rs12204488	6	-0.1762	0.08208	0.07164	0.8345	0.3325	not_in_gene	7422,VEGF,,+,nearest5,,,,,
	rs1358980	6	-0.1227	0.2053	0.2592	0.8992	0.4508	not_in_gene	7422,VEGF,,+,nearest5,,,,,
	rs10948095	6	-0.06472	0.4921	0.3042	0.9072	0.4355	not_in_gene	7422,VEGF,,+,nearest5,,,,,
	rs943084	6	-0.07664	0.4545	0.2712	0.894	0.305	not_in_gene	7422,VEGF,,+,nearest5,,,,,
	rs2396081	6	-0.06143	0.5146	0.3994	0.9239	0.452	not_in_gene	7422,VEGF,,+,nearest5,,,,,
	rs4507587	6	0.002094	0.989	0.8411	1.03	0.1133	not_in_gene	7422,VEGF,,+,nearest5,,,,,
	rs10807291	6	-0.02392	0.8763	0.9963	1.001	0.1064	not_in_gene	7422,VEGF,,+,nearest5,,,,,
	rs9462930	6	-0.02392	0.8763	0.9963	1.001	0.1064	not_in_gene	7422,VEGF,,+,nearest5,,,,,
	rs6458350	6	0.1069	0.4036	0.6359	1.06	0.1673	not_in_gene	7422,VEGF,,+,nearest5,,,,,
	rs6458351	6	0.04978	0.7132	0.8191	1.03	0.1491	not_in_gene	7422,VEGF,,+,nearest5,,,,,
	rs9367176	6	0.07392	0.6379	0.8414	1.031	0.1037	not_in_gene	7422,VEGF,,+,nearest5,,,,,
	rs2148252	6	-0.1338	0.1682	0.2851	0.9036	0.4132	not_in_gene	7422,VEGF,,+,nearest5,,,,,
	rs9381257	6	0.08633	0.4355	0.6558	1.049	0.2532	not_in_gene	7422,VEGF,,+,nearest5,,,,,
	rs2894536	6	0.09288	0.5058	0.664	1.061	0.1376	not_in_gene	7422,VEGF,,+,nearest5,,,,,
	rs4714699	6	-0.2019	0.03681	0.0759	0.8471	0.4976	not_in_gene	7422,VEGF,,+,nearest5,,,,,
TNFRSF10A	rs4242391	8	0.04764	0.7562	0.4564	1.114	0.1119	in_gene	8793,TNFRSF10D,NM_003840.3,-,intron7,,,,,
	rs1133782	8	0.02603	0.9081	0.7315	1.076	0.04982	nonsyn	8793,TNFRSF10D,NM_003840.3,-,exon7,TTG,TCG,L,S,310
	rs3924519	8	0.05001	0.7035	0.5136	1.086	0.1564	in_gene	8793,TNFRSF10D,NM_003840.3,-,intron3,,,,,
	rs4871850	8	-0.06395	0.5019	0.6982	0.9642	0.4385	in_gene	8793,TNFRSF10D,NM_003840.3,-,intron2,,,,,
	rs13257094	8	-0.118	0.4507	0.3082	0.8581	0.1143	in_gene	8793,TNFRSF10D,NM_003840.3,-,intron2,,,,,
	rs7464769	8	-0.01363	0.8887	0.6121	0.9527	0.3973	in_gene	8793,TNFRSF10D,NM_003840.3,-,intron2,,,,,
	rs7462795	8	-0.001761	0.9853	0.8196	0.9789	0.467	in_gene	8793,TNFRSF10D,NM_003840.3,-,intron2,,,,,
	rs4871854	8	0.0616	0.5697	0.6387	1.05	0.2668	not_in_gene	8797,TNFRSF10A,,-,nearest3,,,,,
	rs2230229	8	-0.01239	0.9765	0.7664	1.127	0.01161	nonsyn	8797,TNFRSF10A,NM_003844.2,-,exon10,AGA,AAA,R,K,441
	rs11775256	8	-0.2505	0.2423	0.2477	0.7913	0.06116	in_gene	8797,TNFRSF10A,NM_003844.2,-,intron9,,,,,
	rs3824218	8	0.05401	0.674	0.9626	1.006	0.1697	in_gene	8797,TNFRSF10A,NM_003844.2,-,intron8,,,,,
	rs3808530	8	0.191	0.3327	0.2428	1.252	0.05688	in_gene	8797,TNFRSF10A,NM_003844.2,-,intron8,,,,,
	rs2235126	8	0.09279	0.3854	0.4587	1.079	0.2835	in_gene	8797,TNFRSF10A,NM_003844.2,-,intron7,,,,,
	rs4872077	8	0.2748	0.07338	0.178	1.22	0.1024	in_gene	8797,TNFRSF10A,NM_003844.2,-,intron5,,,,,
	rs20576	8	0.04249	0.9305	0.7919	0.8818	0.01162	nonsyn	8797,TNFRSF10A,NM_003844.2,-,exon5,GAG,GCG,E,A,228
	rs17620	8	-0.3423	0.5475	0.3947	0.623	0.011	nonsyn	8797,TNFRSF10A,NM_003844.2,-,exon3,CAT,CGT,H,R,141
	rs6982233	8	0.03742	0.718	0.9551	1.006	0.3272	in_gene	8797,TNFRSF10A,NM_003844.2,-,intron2,,,,,
	rs6995408	8	-0.3379	0.5527	0.3985	0.6254	0.01104	in_gene	8797,TNFRSF10A,NM_003844.2,-,intron2,,,,,
	rs4532600	8	0.05854	0.5714	0.7477	1.032	0.3304	in_gene	8797,TNFRSF10A,NM_003844.2,-,intron1,,,,,
	rs13255394	8	0.06021	0.5428	0.6653	1.042	0.4217	in_gene	8797,TNFRSF10A,NM_003844.2,-,5flk,,,,,///389641,LOC389641,XM_374260.3,+,coding area not defined,,,,,
	rs4872092	8	0.2983	0.07083	0.0633	1.344	0.08726	not_in_gene	389641,LOC389641,,+,nearest5,,,,,
	rs4242397	8	0.291	0.07936	0.0728	1.333	0.08654	flank	91782,CHMP7,NM_152272.2,+,5flk,,,,,
	rs7463256	8	-0.07327	0.4497	0.3212	0.911	0.448	in_gene	91782,CHMP7,NM_152272.2,+,intron1,,,,,
	rs6981400	8	-0.04826	0.6217	0.8104	0.9777	0.4624	in_gene	91782,CHMP7,NM_152272.2,+,intron2,,,,,
	rs12544038	8	-0.03471	0.7192	0.5285	0.9426	0.4514	in_gene	91782,CHMP7,NM_152272.2,+,intron3,,,,,
	rs3736025	8	-0.03343	0.7303	0.8381	0.981	0.4718	in_gene	91782,CHMP7,NM_152272.2,+,intron3,,,,,
	rs4439140	8	0.06827	0.4987	0.5376	1.062	0.3436	in_gene	91782,CHMP7,NM_152272.2,+,intron4,,,,,
	rs3736022	8	0.06491	0.5257	0.4668	1.074	0.3339	in_gene	91782,CHMP7,NM_152272.2,+,intron6,,,,,
	rs4581063	8	0.1219	0.3276	0.3036	1.132	0.1801	in_gene	91782,CHMP7,NM_152272.2,+,intron8,,,,,
	rs4872098	8	-0.1351	0.2349	0.364	0.9034	0.2263	in_gene	91782,CHMP7,NM_152272.2,+,intron8,,,,,
	rs2294125	8	0.3158	0.1092	0.1126	1.348	0.05994	in_gene	91782,CHMP7,NM_152272.2,+,intron9,,,,,
	rs9828	8	0.318	0.1068	0.1102	1.35	0.05998	in_gene	91782,CHMP7,NM_152272.2,+,3UTR,,,,,
	rs7361	8	-0.2034	0.1854	0.3348	0.8643	0.1143	in_gene	91782,CHMP7,NM_152272.2,+,3UTR,,,,,
	rs3824217	8	0.02822	0.7845	0.747	1.033	0.3292	flank	91782,CHMP7,NM_152272.2,+,3flk,,,,,
	rs11778746	8	0.4903	0.3168	0.5209	1.352	0.0101	flank	91782,CHMP7,NM_152272.2,+,3flk,,,,,
	rs10095543	8	0.05127	0.6035	0.6885	1.04	0.3542	not_in_gene	91782,CHMP7,,+,nearest5,,,,,
CFI	rs1800627	4	-0.08594	0.3883	0.4022	0.9206	0.3453	in_gene	839,CASP6,NM_032992.2,-,intron2,,,,,///839,CASP6,NM_001226.3,-,intron5,,,,,
	rs5030545	4	-0.3954	0.04713	0.05213	0.6832	0.07152	in_gene	839,CASP6,NM_032992.2,-,intron1,,,,,///839,CASP6,NM_001226.3,-,intron1,,,,,
	rs1541373	4	0.1906	0.04712	0.06468	1.189	0.4642	not_in_gene	839,CASP6,,-,nearest5,,,,,
	rs3087494	4	-0.07871	0.4183	0.4725	0.9347	0.4654	not_in_gene	81579,PLA2G12A,,-,nearest3,,,,,
	rs2285714	4	-0.07068	0.5243	0.7382	0.9641	0.2349	syn	81579,PLA2G12A,NM_030821.3,-,exon3,GAG,GAA,E,E,115
	rs10004377	4	0.2944	0.002727	0.004607	1.305	0.4287	in_gene	81579,PLA2G12A,NM_030821.3,-,intron1,,,,,
	rs7439493	4	-0.1348	0.1458	0.251	0.8982	0.4737	not_in_gene	3426,IF,,-,nearest3,,,,,
	rs11726949	4	0.01689	0.9101	0.8875	0.9795	0.1241	in_gene	3426,IF,NM_000204.1,-,intron11,,,,,
	rs13104777	4	0.1505	0.1635	0.1635	1.156	0.2616	in_gene	3426,IF,NM_000204.1,-,intron11,,,,,
	rs6822976	4	0.2979	0.002558	0.007711	1.288	0.3939	in_gene	3426,IF,NM_000204.1,-,intron11,,,,,
	rs9998151	4	0.198	0.2496	0.3717	1.162	0.07977	in_gene	3426,IF,NM_000204.1,-,intron11,,,,,
	rs7438961	4	0.1568	0.1005	0.1646	1.139	0.4798	in_gene	3426,IF,NM_000204.1,-,intron10,,,,,
	rs2298749	4	0.139	0.1597	0.1671	1.144	0.345	syn	3426,IF,NM_000204.1,-,exon6,TCG,TCA,S,S,268
	rs4541508	4	0.1845	0.05409	0.07316	1.183	0.4972	in_gene	3426,IF,NM_000204.1,-,intron4,,,,,
	rs17610314	4	0.3207	0.00797	0.009626	1.346	0.1855	in_gene	3426,IF,NM_000204.1,-,intron3,,,,,
	rs3822272	4	0.1449	0.1435	0.1523	1.149	0.3453	in_gene	3426,IF,NM_000204.1,-,intron3,,,,,
	rs7439356	4	0.2101	0.02843	0.0486	1.203	0.4456	in_gene	3426,IF,NM_000204.1,-,intron3,,,,,
	rs4626205	4	0.3202	0.008076	0.01001	1.344	0.1859	in_gene	3426,IF,NM_000204.1,-,intron1,,,,,
	rs10029485	4	0.01167	0.9154	0.9049	0.9875	0.2789	in_gene	3426,IF,NM_000204.1,-,intron1,,,,,
	rs4698788	4	0.01375	0.9	0.9429	0.9925	0.2783	in_gene	3426,IF,NM_000204.1,-,intron1,,,,,
	rs7675460	4	0.1747	0.06752	0.09522	1.169	0.4982	in_gene	3426,IF,NM_000204.1,-,intron1,,,,,
	rs884711	4	-0.00433	0.9693	0.7529	0.9666	0.2579	not_in_gene	3426,IF,,-,nearest5,,,,,
	rs4698790	4	0.1793	0.06065	0.1057	1.164	0.4233	not_in_gene	3426,IF,,-,nearest5,,,,,
	rs4698792	4	0.3273	0.008278	0.009863	1.359	0.1669	not_in_gene	3426,IF,,-,nearest5,,,,,
	rs11930711	4	-0.1494	0.2132	0.2183	0.8668	0.2188	not_in_gene	54433,NOLA1,,+,nearest3,,,,,
	rs4353905	4	0.0416	0.6973	0.7799	1.03	0.2705	flank	54433,NOLA1,NM_018983.2,+,3flk,,,,,///54433,NOLA1,NM_032993.1,+,3flk,,,,,
	rs12513108	4	0.1151	0.2418	0.2968	1.103	0.4251	in_gene	10692,RRH,NM_006583.2,+,intron2,,,,,
	rs13150454	4	0.1139	0.2464	0.3074	1.101	0.4253	in_gene	10692,RRH,NM_006583.2,+,intron2,,,,,
	rs4698795	4	-0.1314	0.4583	0.4587	0.8763	0.08068	in_gene	10692,RRH,NM_006583.2,+,intron5,,,,,
	rs7438763	4	-0.1606	0.0941	0.1349	0.8694	0.4752	in_gene	10692,RRH,NM_006583.2,+,intron5,,,,,
	rs7657133	4	0.1061	0.2806	0.3285	1.097	0.4208	in_gene	10692,RRH,NM_006583.2,+,3UTR,,,,,
	rs6839680	4	0.1648	0.291	0.378	1.142	0.1039	in_gene	10692,RRH,NM_006583.2,+,3UTR,,,,,
	rs4698797	4	-0.1579	0.09939	0.1459	0.8726	0.4728	in_gene	345193,FLJ44691,NM_198506.1,+,5UTR,,,,,
TGFBR1	rs12001981	9	0.152	0.1767	0.2769	1.123	0.2479	in_gene	1306,COL15A1,NM_001855.2,+,intron35,,,,,
	rs1537506	9	0.161	0.1511	0.2445	1.132	0.2482	in_gene	1306,COL15A1,NM_001855.2,+,intron35,,,,,
	rs7031588	9	-0.06005	0.5511	0.9144	0.9896	0.3557	in_gene	1306,COL15A1,NM_001855.2,+,intron36,,,,,
	rs1360686	9	0.1614	0.1355	0.1778	1.147	0.2887	in_gene	1306,COL15A1,NM_001855.2,+,intron36,,,,,
	rs1413298	9	-0.02921	0.7725	0.9402	1.007	0.3376	in_gene	1306,COL15A1,NM_001855.2,+,intron36,,,,,
	rs1051105	9	-0.1134	0.264	0.3791	0.9176	0.3646	in_gene	1306,COL15A1,NM_001855.2,+,3UTR,,,,,
	rs914991	9	-0.1534	0.1444	0.1837	0.8747	0.3338	not_in_gene	1306,COL15A1,,+,nearest5,,,,,
	rs4743322	9	-0.1068	0.2942	0.4141	0.9232	0.3639	not_in_gene	1306,COL15A1,,+,nearest5,,,,,
	rs2416666	9	0.1227	0.2232	0.3669	1.092	0.3453	not_in_gene	1306,COL15A1,,+,nearest5,,,,,
	rs7874183	9	-0.1273	0.2125	0.3214	0.9074	0.3643	not_in_gene	1306,COL15A1,,+,nearest5,,,,,
	rs7034716	9	0.05421	0.7416	0.8101	1.039	0.09088	not_in_gene	7046,TGFBR1,,+,nearest3,,,,,
	rs10819634	9	-0.0346	0.7161	0.6553	0.9587	0.4312	not_in_gene	7046,TGFBR1,,+,nearest3,,,,,
	rs12686783	9	0.01759	0.8578	0.9493	1.006	0.4086	not_in_gene	7046,TGFBR1,,+,nearest3,,,,,
	rs10739778	9	0.02195	0.82	0.7591	1.029	0.4578	in_gene	7046,TGFBR1,NM_004612.2,+,intron1,,,,,
	rs10739779	9	-0.02462	0.9067	0.9565	0.989	0.05501	in_gene	7046,TGFBR1,NM_004612.2,+,intron1,,,,,
	rs10512263	9	0.01362	0.9033	0.821	0.9756	0.2396	in_gene	7046,TGFBR1,NM_004612.2,+,intron1,,,,,
	rs11568753	9	-0.02455	0.8032	0.792	0.975	0.3924	in_gene	7046,TGFBR1,NM_004612.2,+,intron1,,,,,
	rs10283455	9	-0.02601	0.9014	0.9513	0.9877	0.05505	in_gene	7046,TGFBR1,NM_004612.2,+,intron5,,,,,
	rs10733710	9	-0.06568	0.6513	0.9338	1.011	0.1366	in_gene	7046,TGFBR1,NM_004612.2,+,intron6,,,,,
	rs334348	9	-0.009059	0.9252	0.9991	0.9999	0.4551	in_gene	7046,TGFBR1,NM_004612.2,+,3UTR,,,,,
	rs3739798	9	-0.0405	0.6739	0.6508	0.9583	0.4501	in_gene	7046,TGFBR1,NM_004612.2,+,3UTR,,,,,
	rs1590	9	-0.009059	0.9252	0.9991	0.9999	0.4551	in_gene	7046,TGFBR1,NM_004612.2,+,3UTR,,,,,
	rs385057	9	-0.006663	0.9747	0.9974	0.9993	0.05505	not_in_gene	7046,TGFBR1,,+,nearest5,,,,,
	rs334362	9	0.05639	0.5556	0.5392	1.059	0.4878	not_in_gene	7046,TGFBR1,,+,nearest5,,,,,
	rs334363	9	0.04653	0.626	0.6027	1.05	0.4945	not_in_gene	7046,TGFBR1,,+,nearest5,,,,,
	rs7022989	9	0.03501	0.7178	0.8522	1.018	0.4651	not_in_gene	7046,TGFBR1,,+,nearest5,,,,,
	rs10121020	9	-0.02319	0.8198	0.8043	0.976	0.3575	not_in_gene	7046,TGFBR1,,+,nearest5,,,,,
	rs10988744	9	0.04296	0.6617	0.9048	1.011	0.4774	not_in_gene	85365,ALG2,,-,nearest3,,,,,
ADAMTS9	rs11130964	3	0.06237	0.613	0.4862	1.082	0.2043	not_in_gene	56999,ADAMTS9,,-,nearest3,,,,,
	rs13061549	3	0.205	0.1923	0.1401	1.253	0.09199	not_in_gene	56999,ADAMTS9,,-,nearest3,,,,,
	rs17667547	3	0.2172	0.1632	0.09915	1.276	0.1036	not_in_gene	56999,ADAMTS9,,-,nearest3,,,,,
	rs17070793	3	-0.1566	0.2185	0.2101	0.8561	0.1928	not_in_gene	56999,ADAMTS9,,-,nearest3,,,,,
	rs4688466	3	0.0408	0.792	0.9796	0.9963	0.1214	not_in_gene	56999,ADAMTS9,,-,nearest3,,,,,
	rs6787443	3	0.148	0.2101	0.2459	1.138	0.2174	not_in_gene	56999,ADAMTS9,,-,nearest3,,,,,
	rs4591504	3	-0.01807	0.87	0.9059	1.013	0.2483	not_in_gene	56999,ADAMTS9,,-,nearest3,,,,,
	rs2371357	3	-0.003156	0.9742	0.9088	0.9892	0.4367	not_in_gene	56999,ADAMTS9,,-,nearest3,,,,,
	rs2371358	3	-0.1826	0.08719	0.1258	0.8526	0.2809	not_in_gene	56999,ADAMTS9,,-,nearest3,,,,,
	rs4688206	3	0.2907	0.05971	0.1211	1.264	0.09725	not_in_gene	56999,ADAMTS9,,-,nearest3,,,,,
	rs9871177	3	0.003612	0.9742	0.9454	1.007	0.2671	not_in_gene	56999,ADAMTS9,,-,nearest3,,,,,
	rs17070862	3	0.06569	0.5111	0.5957	1.054	0.3278	not_in_gene	56999,ADAMTS9,,-,nearest3,,,,,
	rs17070866	3	0.01527	0.8859	0.9221	0.9897	0.2638	not_in_gene	56999,ADAMTS9,,-,nearest3,,,,,
	rs4488822	3	-0.08672	0.4886	0.4846	0.9203	0.1977	not_in_gene	56999,ADAMTS9,,-,nearest3,,,,,
	rs6768681	3	-0.02458	0.7996	0.7163	0.9658	0.3915	not_in_gene	56999,ADAMTS9,,-,nearest3,,,,,
	rs13088425	3	0.006586	0.9488	0.8189	0.9771	0.3057	not_in_gene	56999,ADAMTS9,,-,nearest3,,,,,
	rs4688470	3	-0.03679	0.7116	0.7608	0.9712	0.3793	not_in_gene	56999,ADAMTS9,,-,nearest3,,,,,
	rs2888015	3	0.01993	0.839	0.9811	1.002	0.4722	not_in_gene	56999,ADAMTS9,,-,nearest3,,,,,
	rs11713906	3	0.01154	0.906	0.8139	1.023	0.4239	in_gene	56999,ADAMTS9,NM_182920.1,-,intron39,,,,,
	rs17070905	3	0.2354	0.1912	0.2455	1.224	0.07523	nonsyn	56999,ADAMTS9,NM_182920.1,-,exon39,CGA,CAA,R,Q,1933
	rs13095481	3	-0.09278	0.3349	0.364	0.9187	0.4969	in_gene	56999,ADAMTS9,NM_182920.1,-,intron38,,,,,
	rs7631391	3	-0.007301	0.9463	0.6346	0.9507	0.2693	in_gene	56999,ADAMTS9,NM_182920.1,-,intron38,,,,,
	rs11717554	3	0.07482	0.4374	0.2743	1.109	0.4288	in_gene	56999,ADAMTS9,NM_182920.1,-,intron37,,,,,
	rs17070941	3	0.02106	0.8406	0.8578	0.982	0.309	in_gene	56999,ADAMTS9,NM_182920.1,-,intron36,,,,,
	rs9866261	3	0.104	0.2827	0.1645	1.14	0.4306	in_gene	56999,ADAMTS9,NM_182920.1,-,intron36,,,,,
	rs3796383	3	0.03955	0.6487	0.2748	1.112	0.4471	in_gene	56999,ADAMTS9,NM_182920.1,-,intron35,,,,,
	rs17070965	3	0.2615	0.1284	0.1864	1.243	0.08379	in_gene	56999,ADAMTS9,NM_182920.1,-,intron34,,,,,
	rs17070967	3	0.2601	0.1305	0.1892	1.241	0.08379	nonsyn	56999,ADAMTS9,NM_182920.1,-,exon34,AAG,AGG,K,R,1740
	rs1373163	3	0.03508	0.7332	0.4381	1.079	0.347	in_gene	56999,ADAMTS9,NM_182920.1,-,intron33,,,,,
	rs6445410	3	-0.01999	0.8621	0.592	0.9416	0.2282	in_gene	56999,ADAMTS9,NM_182920.1,-,intron30,,,,,
	rs9311896	3	-0.04769	0.6365	0.618	0.9523	0.3416	in_gene	56999,ADAMTS9,NM_182920.1,-,intron30,,,,,
	rs6782835	3	0.000242	0.9983	0.71	1.04	0.2652	in_gene	56999,ADAMTS9,NM_182920.1,-,intron30,,,,,
	rs1036920	3	-0.08946	0.4539	0.4798	0.9196	0.1992	in_gene	56999,ADAMTS9,NM_182920.1,-,intron30,,,,,
	rs1014640	3	0.02728	0.7751	0.8207	1.021	0.4966	in_gene	56999,ADAMTS9,NM_182920.1,-,intron30,,,,,
	rs7627455	3	0.05549	0.641	0.5572	1.071	0.1901	in_gene	56999,ADAMTS9,NM_182920.1,-,intron30,,,,,
	rs17071048	3	-0.1055	0.3782	0.4175	0.9082	0.1979	in_gene	56999,ADAMTS9,NM_182920.1,-,intron30,,,,,
	rs17071079	3	0.05105	0.6124	0.7569	1.03	0.3601	in_gene	56999,ADAMTS9,NM_182920.1,-,intron29,,,,,
	rs17726803	3	-0.01172	0.9047	0.6319	0.9549	0.3866	in_gene	56999,ADAMTS9,NM_182920.1,-,intron29,,,,,
	rs6809120	3	-0.08397	0.3934	0.6573	0.9582	0.3854	in_gene	56999,ADAMTS9,NM_182920.1,-,intron28,,,,,
	rs9833903	3	0.07092	0.4863	0.5361	1.063	0.3359	in_gene	56999,ADAMTS9,NM_182920.1,-,intron28,,,,,
	rs9820942	3	0.01518	0.8993	0.7608	1.036	0.2002	in_gene	56999,ADAMTS9,NM_182920.1,-,intron28,,,,,
	rs13318141	3	0.02363	0.8218	0.6325	1.05	0.2892	in_gene	56999,ADAMTS9,NM_182920.1,-,intron28,,,,,
	rs7638248	3	-0.01542	0.8781	0.8894	0.9865	0.3627	in_gene	56999,ADAMTS9,NM_182920.1,-,intron28,,,,,
	rs4405909	3	-0.0008855	0.9933	0.7078	0.9622	0.2966	in_gene	56999,ADAMTS9,NM_182920.1,-,intron28,,,,,
	rs13320542	3	0.1026	0.3347	0.2318	1.133	0.263	in_gene	56999,ADAMTS9,NM_182920.1,-,intron27,,,,,
	rs4688489	3	-0.04018	0.6783	0.557	0.9465	0.4737	in_gene	56999,ADAMTS9,NM_182920.1,-,intron22,,,,,
	rs4356814	3	-0.08402	0.3868	0.296	0.9059	0.4305	in_gene	56999,ADAMTS9,NM_182920.1,-,intron22,,,,,
	rs6806842	3	0.2268	0.3358	0.3383	1.239	0.04559	in_gene	56999,ADAMTS9,NM_182920.1,-,intron21,,,,,
	rs4340697	3	-0.004712	0.9685	0.9421	1.008	0.2084	in_gene	56999,ADAMTS9,NM_182920.1,-,intron19,,,,,
	rs6445420	3	0.01172	0.9477	0.8054	0.9574	0.07793	in_gene	56999,ADAMTS9,NM_182920.1,-,intron16,,,,,
	rs7640062	3	-0.01224	0.9002	0.904	1.011	0.496	in_gene	56999,ADAMTS9,NM_182920.1,-,intron14,,,,,
	rs9837200	3	-0.009529	0.9223	0.9044	1.011	0.4972	in_gene	56999,ADAMTS9,NM_182920.1,-,intron12,,,,,
	rs7652820	3	-0.02577	0.794	0.6321	0.9561	0.4571	in_gene	56999,ADAMTS9,NM_182920.1,-,intron12,,,,,
	rs9835360	3	-0.02841	0.7733	0.6038	0.9525	0.4571	in_gene	56999,ADAMTS9,NM_182920.1,-,intron12,,,,,
	rs7623129	3	0.009835	0.9209	0.8929	0.9875	0.4664	in_gene	56999,ADAMTS9,NM_182920.1,-,intron12,,,,,
	rs9831846	3	0.03551	0.7254	0.9801	1.002	0.4235	in_gene	56999,ADAMTS9,NM_182920.1,-,intron12,,,,,
	rs7632802	3	0.2028	0.06824	0.08108	1.202	0.2508	in_gene	56999,ADAMTS9,NM_182920.1,-,intron11,,,,,
	rs11916325	3	0.1467	0.2598	0.3294	1.131	0.1648	in_gene	56999,ADAMTS9,NM_182920.1,-,intron11,,,,,
	rs9830450	3	0.1483	0.3552	0.3093	1.169	0.09597	in_gene	56999,ADAMTS9,NM_182920.1,-,intron11,,,,,
	rs9868005	3	0.07179	0.5903	0.3768	1.12	0.149	in_gene	56999,ADAMTS9,NM_182920.1,-,intron11,,,,,
	rs13095235	3	0.4648	0.05434	0.0717	1.514	0.037	in_gene	56999,ADAMTS9,NM_182920.1,-,intron10,,,,,
	rs9861153	3	0.1242	0.2754	0.3103	1.118	0.233	in_gene	56999,ADAMTS9,NM_182920.1,-,intron10,,,,,
	rs4371513	3	0.1344	0.1725	0.1205	1.16	0.3811	in_gene	56999,ADAMTS9,NM_182920.1,-,intron10,,,,,
	rs4605539	3	-0.09415	0.6393	0.8153	0.9546	0.05719	in_gene	56999,ADAMTS9,NM_182920.1,-,intron10,,,,,
	rs9853285	3	0.1468	0.199	0.2469	1.136	0.2311	in_gene	56999,ADAMTS9,NM_182920.1,-,intron8,,,,,
	rs7615771	3	0.4063	0.01069	0.02598	1.392	0.09761	in_gene	56999,ADAMTS9,NM_182920.1,-,intron4,,,,,
	rs9855230	3	-0.1054	0.5482	0.6643	0.9296	0.09247	in_gene	56999,ADAMTS9,NM_182920.1,-,intron4,,,,,
	rs7646362	3	0.1739	0.4031	0.5011	1.143	0.05386	in_gene	56999,ADAMTS9,NM_182920.1,-,intron4,,,,,
	rs7646449	3	0.1739	0.4031	0.5011	1.143	0.05379	in_gene	56999,ADAMTS9,NM_182920.1,-,intron4,,,,,
	rs7635505	3	-0.02765	0.7833	0.6322	0.9558	0.4339	in_gene	56999,ADAMTS9,NM_182920.1,-,intron3,,,,,
	rs13085838	3	0.1133	0.2867	0.5244	1.067	0.295	in_gene	56999,ADAMTS9,NM_182920.1,-,intron3,,,,,
	rs9874471	3	-0.1201	0.502	0.464	0.8829	0.09169	in_gene	56999,ADAMTS9,NM_182920.1,-,intron3,,,,,
	rs9836710	3	-0.1119	0.4619	0.5787	0.9199	0.1135	in_gene	56999,ADAMTS9,NM_182920.1,-,intron3,,,,,
	rs9820318	3	-0.1208	0.5024	0.4464	0.8775	0.09077	in_gene	56999,ADAMTS9,NM_182920.1,-,intron3,,,,,
	rs6793277	3	-0.1537	0.2577	0.2619	0.8641	0.166	in_gene	56999,ADAMTS9,NM_182920.1,-,intron3,,,,,
	rs4505693	3	-0.05688	0.5584	0.853	0.9828	0.4694	in_gene	56999,ADAMTS9,NM_182920.1,-,intron3,,,,,
	rs12490804	3	0.1291	0.2243	0.4515	1.079	0.3106	in_gene	56999,ADAMTS9,NM_182920.1,-,intron3,,,,,
	rs4234677	3	-0.05151	0.6067	0.601	0.9513	0.4047	not_in_gene	56999,ADAMTS9,,-,nearest5,,,,,
	rs4688500	3	-0.05891	0.556	0.5463	0.9438	0.3976	not_in_gene	56999,ADAMTS9,,-,nearest5,,,,,
	rs11929329	3	-0.1332	0.3877	0.4676	0.8974	0.1116	not_in_gene	56999,ADAMTS9,,-,nearest5,,,,,
	rs10470707	3	-0.06013	0.548	0.5514	0.9447	0.4073	not_in_gene	56999,ADAMTS9,,-,nearest5,,,,,
	rs4234678	3	-0.0543	0.5874	0.555	0.945	0.3961	not_in_gene	56999,ADAMTS9,,-,nearest5,,,,,
	rs4234679	3	-0.05669	0.5713	0.5538	0.9448	0.3968	not_in_gene	56999,ADAMTS9,,-,nearest5,,,,,
	rs9859317	3	-0.1631	0.1328	0.07477	0.8286	0.2888	not_in_gene	56999,ADAMTS9,,-,nearest5,,,,,
	rs9865029	3	-0.1776	0.107	0.06754	0.823	0.2792	not_in_gene	56999,ADAMTS9,,-,nearest5,,,,,
	rs12638651	3	0.2636	0.007418	0.00209	1.334	0.4444	not_in_gene	56999,ADAMTS9,,-,nearest5,,,,,
	rs12488554	3	-0.1925	0.09111	0.0937	0.8331	0.25	not_in_gene	56999,ADAMTS9,,-,nearest5,,,,,
	rs9828674	3	-0.1809	0.1113	0.101	0.837	0.2525	not_in_gene	56999,ADAMTS9,,-,nearest5,,,,,
	rs4688506	3	-0.1337	0.339	0.3739	0.8886	0.1556	not_in_gene	56999,ADAMTS9,,-,nearest5,,,,,
	rs9850029	3	-0.1555	0.1427	0.1022	0.849	0.3287	not_in_gene	56999,ADAMTS9,,-,nearest5,,,,,
	rs6772129	3	-0.2674	0.07214	0.04784	0.7515	0.1397	not_in_gene	56999,ADAMTS9,,-,nearest5,,,,,
	rs4411878	3	0.0226	0.8609	0.953	0.9928	0.1711	not_in_gene	56999,ADAMTS9,,-,nearest5,,,,,
	rs4132228	3	-0.2436	0.01804	0.01281	0.7852	0.3853	not_in_gene	56999,ADAMTS9,,-,nearest5,,,,,
	rs11712727	3	0.231	0.02064	0.01097	1.269	0.4346	not_in_gene	56999,ADAMTS9,,-,nearest5,,,,,
	rs918466	3	-0.25	0.01557	0.01288	0.7853	0.3874	not_in_gene	56999,ADAMTS9,,-,nearest5,,,,,
	rs4607103	3	-0.1237	0.216	0.1582	0.8746	0.4146	not_in_gene	56999,ADAMTS9,,-,nearest5,,,,,
	rs17727064	3	-0.2501	0.08705	0.06166	0.7679	0.1443	not_in_gene	56999,ADAMTS9,,-,nearest5,,,,,
